# Supplementary material for: Clinicopathological Features of Endoscopically Resected Early-Onset Colorectal Neoplasia Compared with Later-Onset Cases
Source: Cancers (Basel). 2026 Feb 4;18(3):509. doi: 10.3390/cancers18030509 (PMC12897112; doi:10.3390/cancers18030509)
Supplement: Supplementary file 1 [file cancers-18-00509-s001.zip]

Archive with 1 entries (1 files):
- cancers-4102624-supplementary.pdf
